# Supplementary material for: Differentiation of Lung Malignancy from Benign Lesions in Patients with Nontuberculous Mycobacterial Infection: A Retrospective Analysis of Biopsy-Proven Cases
Source: Diagnostics (Basel). 2026 Apr 28;16(9):1321. doi: 10.3390/diagnostics16091321 (PMC13163359; doi:10.3390/diagnostics16091321)
Supplement: Supplementary file 1 [file diagnostics-16-01321-s001.zip]

Archive with 1 entries (1 files):
- diagnostics-4210585-supplementary.pdf
